# Supplementary material for: Differential Diagnosis of Malaria on Truelab Uno®, a Portable, Real-Time, MicroPCR Device for Point-Of-Care Applications
Source: PLoS One. 2016 Jan 19;11(1):e0146961. doi: 10.1371/journal.pone.0146961 (PMC4718663; doi:10.1371/journal.pone.0146961)
Supplement: S1 Table — (XLS) [file pone.0146961.s001.xls]

## Sheet: Table 1
S1 Table
Legend
ND = Not Detected, n/a = not applicable
	Truenat Malaria run using microchips on Truelab Uno					Microscopy result		RDT Result
S. No	Ct P. falcipa rum	P. falciparum genome equivalents /µl	Ct P. vivax	P. vivax genome equivalents /µl	Truenat Malaria result	NIMR Report of microscopic examination of smear	parasites/ µl
1	27	1.00E+05	29	2.30E+05	Mixed	P.falciparum	2.12E+04	P.falciparum
2	ND	n/a	25	4.10E+06	P.vivax	P.vivax	1.16E+04	P.vivax
3	25	6.70E+05	31	5.60E+04	Mixed	P.falciparum	1.85E+04	P.falciparum
4	28	7.10E+04	27	9.90E+05	Mixed	P.falciparum	2.03E+04	P.falciparum
5	ND	n/a	25	4.10E+06	P.vivax	P.vivax	9.34E+03	P.vivax
6	32	3.50E+03	27	9.90E+05	Mixed	negative	n/a	negative
7	ND	n/a	24	8.50E+06	P.vivax	P.vivax	8.68E+03	P.vivax
8	ND	n/a	23	1.75E+07	P.vivax	P.vivax	6.76E+03	P.vivax
9	ND	n/a	27	9.90E+05	P.vivax	P.vivax	1.02E+04	P.vivax
10	27	1.50E+05	29	2.30E+05	Mixed	P.falciparum	1.92E+04	P.falciparum
11	24	1.40E+06	34	6.40E+03	Mixed	P.falciparum	1.46E+04	P.falciparum
12	32	3.50E+03	29	2.30E+05	Mixed	P.vivax	3.46E+04	P.falciparum
13	ND	n/a	27	9.90E+05	P.vivax	P.vivax	1.26E+04	P.vivax
14	ND	n/a	23	1.75E+07	P.vivax	P.vivax	1.28E+03	Negative
15	ND	n/a	23	1.75E+07	P.vivax	P.vivax	2.35E+03	P.vivax
16	21	1.30E+07	31	5.60E+04	Mixed	P.falciparum	4.58E+03	P.falciparum
17	25	6.70E+06	34	6.40E+03	Mixed	P.falciparum	8.64E+03	P.falciparum
18	23	3.00E+06	30	1.00E+05	Mixed	P.falciparum	1.13E+04	P.falciparum
19	ND	n/a	23	1.75E+07	P.vivax	P.vivax	2.46E+03	P.vivax
20	ND	n/a	26	2.00E+06	P.vivax	P.vivax	8.57E+03	P.vivax
21	ND	n/a	24	8.50E+06	P.vivax	P.vivax	7.66E+03	P.vivax
22	ND	n/a	27	9.90E+05	P.vivax	P.vivax	8.95E+03	P.vivax
23	27	1.50E+05	31	5.60E+04	Mixed	P.falciparum	1.05E+04	P.falciparum
24	25	6.70E+06	22	3.60E+07	Mixed	Mixed	1350; 4670	Mixed
25	25	6.70E+06	27	9.90E+05	Mixed	P.falciparum	8.32E+03	P.falciparum
26	ND	n/a	29	2.30E+05	P.vivax	P.vivax	1.25E+03	Negative
27	25	6.70E+06	31	5.60E+04	Mixed	P.falciparum	1.57E+04	P.falciparum
28	26	3.10E+05	23	1.75E+07	Mixed	P.vivax	1.16E+03	Mixed
29	ND	n/a	32.5	1.91E+04	P.vivax	P.vivax	1.68E+04	P.vivax
30	ND	n/a	ND	n/a	Negative	Negative	n/a	P.vivax
31	28.1	6.59E+04	ND	n/a	P.falciparum	P.falciparum	1.25E+04	P.falciparum
32	ND	n/a	26.7	1.23E+06	P.vivax	P.vivax	1.10E+04	P.vivax
33	ND	n/a	28.7	2.92E+05	P.vivax	P.vivax	1.57E+04	P.vivax
34	30.8	8.69E+03	33.8	7.49E+03	Mixed	P.falciparum	3.48E+04	P.falciparum
35	23.5	2.08E+06	34.8	3.65E+03	Mixed	P.falciparum	4.69E+04	P.falciparum
36	22.8	3.52E+06	32.9	1.43E+04	Mixed	Mixed	2360; 7635	Mixed
37	ND	n/a	29.5	1.64E+05	P.vivax	P.vivax	1.86E+04	P.vivax
38	ND	n/a	29.5	1.64E+05	P.vivax	Negative	n/a	P.falciparum
39	23.22	2.50E+06	32.3	2.20E+04	Mixed	P.falciparum	1.49E+04	P.falciparum
40	24.5	9.12E+05	34.8	3.65E+03	Mixed	P.falciparum	1.83E+04	P.falciparum
41	32.6	2.25E+03	ND	n/a	P.falciparum	P.falciparum	5.28E+04	P.falciparum
42	23.2	2.61E+06	ND	n/a	P.falciparum	P.falciparum	8.95E+03	P.falciparum
43	29.4	2.40E+04	34.1	6.00E+03	Mixed	P.falciparum	1.19E+04	P.falciparum
44	23.8	1.66E+06	27.7	5.99E+05	Mixed	Mixed	3560; 5680	Mixed
45	ND	n/a	29.1	2.19E+05	P.vivax	Negative	n/a	P.vivax
46	ND	n/a	28.3	3.89E+05	P.vivax	P.vivax	9.87E+03	P.vivax
47	22.07	6.09E+06	27	9.91E+05	Mixed	Mixed	6545; 1675	Mixed
48	ND	n/a	26.4	1.52E+06	P.vivax	P.vivax	1.04E+04	P.vivax
49	ND	n/a	26	2.00E+06	P.vivax	P.vivax	1.57E+03	Negative
50	ND	n/a	ND	n/a	Negative	Negative	n/a	Negative
51	ND	n/a	28	4.83E+05	P.vivax	P. vivax	1.44E+04	P.vivax
52	ND	n/a	25	4.17E+06	P.vivax	P. vivax	7.58E+03	P.vivax
53	ND	n/a	24	8.55E+06	P.vivax	P. vivax	8.92E+03	P.vivax
54	ND	n/a	26	2.03E+06	P.vivax	P. vivax	1.15E+04	P.vivax
55	ND	n/a	26	2.03E+06	P.vivax	P. vivax	9.72E+03	P.vivax
56	ND	n/a	27	9.91E+05	P.vivax	P. vivax	5.43E+03	Undetected
57	33	1.66E+03	26	2.03E+06	Mixed	P. vivax	2.77E+04	P.vivax
58	33	1.66E+03	23	1.75E+07	Mixed	P. vivax	1.54E+04	P.vivax
59	31	7.48E+03 n	detect	n/a	P.falciparum	P.falciparum	1.10E+04	P.falciparum
60	ND	n/a	25	4.17E+06	P.vivax	P. vivax	7.59E+03	P.vivax
61	ND	n/a	28	4.83E+05	P.vivax	P. vivax	1.42E+04	P.vivax
62	27	1.50E+05 n	detect	n/a	P.falciparum	P.falciparum	1.38E+04	P.falciparum
63	31	7.48E+03 n	detect	n/a	P.falciparum	P.falciparum	3.42E+04	P.falciparum
64	ND	n/a	26	2.03E+06	P.vivax	P. vivax	1.94E+04	P.vivax
65	ND	n/a	29	2.36E+05	P.vivax	P. vivax	1.73E+04	P.vivax
66	ND	n/a	26	2.03E+06	P.vivax	P. vivax	6.47E+03	P.vivax
67	ND	n/a	28	4.83E+05	P.vivax	P. vivax	7.63E+03	P.vivax
68	ND	n/a	25	4.17E+06	P.vivax	P. vivax	6.72E+03	P.vivax
69	ND	n/a	27	9.91E+05	P.vivax	P. vivax	7.35E+03	P.vivax
70	ND	n/a	24	8.55E+06	P.vivax	P. vivax	3.56E+03	P.vivax
71	ND	n/a	29	2.36E+05	P.vivax	P. vivax	7.83E+03	P.vivax
72	33	1.66E+03	29	2.36E+05	mixed	P. vivax	2.44E+04	Negative
73	ND	n/a	27	9.91E+05	P.vivax	P. vivax	8.99E+03	P.vivax
74	28	7.11E+04 n	detect	n/a	P.falciparum	P.falciparum	1.24E+04	P.falciparum
75	31	7.48E+03	27	9.91E+05	mixed	P. vivax	1.65E+04	P.vivax
76	ND	n/a	29	2.36E+05	P.vivax	P. vivax	6.89E+03	Negative
77	26	3.19E+05	28	4.83E+05	mixed	P.falciparum	7.44E+03	P.vivax
78	ND	n/a	29	2.36E+05	P.vivax	P. vivax	8.68E+03	P.vivax
79	ND	n/a	23	1.75E+07	P.vivax	P. vivax	1.45E+03	P.vivax
80	29	3.35E+04 n	detect	n/a	P.falciparum	P.falciparum	1.57E+04	P.falciparum
81	ND	n/a	26	2.03E+06	P.vivax	P. vivax	1.44E+04	P.vivax
82	34.3	6.28E+02	ND	n/a	P. falciparum	Negative	n/a	Negative
83	ND	n/a	ND	n/a	Negative	Negative	n/a	Negative
84	ND	n/a	ND	n/a	Negative	Negative	n/a	Negative
85	34.16	6.97E+02	ND	n/a	P.falciparum	P.falciparum	5.68E+04	P.falciparum
86	ND	n/a	ND	n/a	Negative	Negative	n/a	Negative
87	ND	n/a	ND	n/a	Negative	Negative	n/a	Negative
88	ND	n/a	ND	n/a	Negative	Negative	n/a	Negative
89	ND	n/a	ND	n/a	Negative	Negative	n/a	Negative
90	ND	n/a	28.4	3.62E+05	P.vivax	P.vivax	1.35E+04	P.vivax
91	ND	n/a	ND	n/a	Negative	Negative	n/a	Negative
92	ND	n/a	ND	n/a	Negative	Negative	n/a	Negative
93	ND	n/a	ND	n/a	Negative	Negative	n/a	Negative
94	ND	n/a	ND	n/a	Negative	Negative	n/a	Negative
95	ND	n/a	ND	n/a	Negative	Negative	n/a	Negative
96	ND	n/a	ND	n/a	Negative	Negative	n/a	P.falciparum
97	ND	n/a	ND	n/a	Negative	Negative	n/a	Negative
98	ND	n/a	ND	n/a	Negative	Negative	n/a	Negative
99	ND	n/a	ND	n/a	Negative	Negative	n/a	Negative
100	ND	n/a	28.4	3.62E+05	P. vivax	P.vivax	7.62E+03	P.vivax
101	ND	n/a	29.2	2.04E+05	P. vivax	P.vivax	6.76E+03	P.vivax
102	ND	n/a	ND	n/a	Negative	Negative	n/a	Negative
103	ND	n/a	ND	n/a	Negative	Negative	n/a	Negative
104	ND	n/a	ND	n/a	Negative	Negative	n/a	Negative
105	ND	n/a	ND	n/a	Negative	Negative	n/a	Negative
106	ND	n/a	ND	n/a	Negative	Negative	n/a	Negative
107	ND	n/a	ND	n/a	Negative	Negative	n/a	Negative
108	ND	n/a	ND	n/a	Negative	Negative	n/a	Negative
109	24.5	9.84E+05	ND	n/a	P.falciparum	P.falciparum	3.89E+03	P.falciparum
110	ND	n/a	23.4	1.32E+07	P.vivax	P.vivax	5.78E+03	P.vivax
111	ND	n/a	ND	n/a	Negative	Negative	n/a	Negative
112	ND	n/a	25.4	3.13E+06	P.vivax	P.vivax	7.82E+03	P.vivax
113	ND	n/a	ND	n/a	Negative	Negative	n/a	Negative
114	ND	n/a	28.5	3.37E+05	P.vivax	P.vivax	1.77E+04	P.vivax
115	ND	n/a	26.8	1.14E+06	P.vivax	P.vivax	7.64E+03	P.vivax
116	ND	n/a	ND	n/a	Negative	Negative	n/a	Negative
117	ND	n/a	ND	n/a	Negative	Negative	n/a	Negative
118	ND	n/a	ND	n/a	Negative	Negative	n/a	Negative
119	26.02	3.14E+05	ND	n/a	P.falciparum	P.falciparum	3.56E+03	P.falciparum
120	34.8	4.30E+02	ND	n/a	P.falciparum	Negative	n/a	Negative
121	ND	n/a	26.8	1.14E+06	P.vivax	P.vivax	9.81E+03	P.vivax
122	ND	n/a	ND	n/a	Negative	Negative	n/a	Negative
123	ND	n/a	ND	n/a	Negative	Negative	n/a	Negative
124	ND	n/a	ND	n/a	Negative	Negative	n/a	Negative
125	ND	n/a	ND	n/a	Negative	Negative	n/a	Negative
126	ND	n/a	ND	n/a	Negative	Negative	n/a	Negative
127	ND	n/a	33.4	9.98E+03	P. vivax	Negative	n/a	Negative
128	ND	n/a	25	4.17E+06	P.vivax	P.vivax	5.68E+03	P.vivax
129	ND	n/a	ND	n/a	Negative	Negative	n/a	Negative
130	ND	n/a	32.1	2.50E+04	P.vivax	P.vivax	1.27E+04	P.vivax
131	ND	n/a	25.3	3.36E+06	P.vivax	P.vivax	7.83E+03	P.vivax
132	ND	n/a	ND	n/a	Negative	Negative	n/a	Negative
133	31.14	6.70E+03	ND	n/a	P.falciparum	P.falciparum	4.68E+04	P.falciparum
134	ND	n/a	28	4.80E+05	P.vivax	P.vivax	8.95E+03	P.vivax
135	30.3	1.26E+04	ND	n/a	P.falciparum	P.falciparum	1.72E+04	P.falciparum
136	ND	n/a	27.1	9.22E+05	P.vivax	P.vivax	1.58E+04	P.vivax
137	ND	n/a	33.2	1.15E+04	P.vivax	Negative	n/a	Negative
138	ND	n/a	ND	n/a	Negative	Negative	n/a	Negative
139	ND	n/a	ND	n/a	Negative	Negative	n/a	P.falciparum
140	ND	n/a	ND	n/a	Negative	Negative	n/a	Negative
141	ND	n/a	ND	n/a	Negative	Negative	n/a	Negative
142	ND	n/a	ND	n/a	Negative	Negative	n/a	Negative
143	ND	n/a	ND	n/a	Negative	Negative	n/a	Negative
144	ND	n/a	ND	n/a	Negative	Negative	n/a	Negative
145	ND	n/a	ND	n/a	Negative	Negative	n/a	Negative
146	ND	n/a	ND	n/a	Negative	Negative	n/a	Negative
147	ND	n/a	ND	n/a	Negative	Negative	n/a	P.falciparum
148	ND	n/a	29.1	2.19E+05	P. vivax	P.vivax	1.38E+04	P.vivax
149	ND	n/a	ND	n/a	Negative	Negative	n/a	Negative
150	ND	n/a	29.5	1.64E+05	P. vivax	P.vivax	6.75E+03	P.vivax
151	ND	n/a	ND	n/a	Negative	Negative	n/a	Negative
152	ND	n/a	ND	n/a	Negative	Negative	n/a	Negative
153	ND	n/a	ND	n/a	Negative	Negative	n/a	Negative
154	ND	n/a	ND	n/a	Negative	Negative	n/a	Negative
155	25.8	3.70E+05	ND	n/a	P.falciparum	P.falciparum	7.85E+03	P.falciparum
156	ND	n/a	ND	n/a	Negative	Negative	n/a	Negative
157	32.71	2.00E+03	ND	n/a	P.falciparum	Negative	n/a	Negative
158	34.3	6.28E+02	ND	n/a	P.falciparum	Negative	n/a	Negative
159	ND	n/a	ND	n/a	Negative	Negative	n/a	Negative
160	ND	n/a	ND	n/a	Negative	Negative	n/a	Negative
161	ND	n/a	ND	n/a	Negative	Negative	n/a	Negative
162	ND	n/a	29.7	1.42E+05	P.vivax	P.vivax	1.24E+04	P.vivax
163	ND	n/a	29.8	1.30E+05	P.vivax	P.vivax	1.66E+04	P.vivax
164	ND	n/a	ND	n/a	Negative	Negative	n/a	Negative
165	ND	n/a	32.7	1.60E+04	P. vivax	P.vivax	1.98E+04	P.vivax
166	ND	n/a	28.5	3.30E+05	P. vivax	P.vivax	1.46E+04	P.vivax
167	ND	n/a	ND	n/a	Negative	Negative	n/a	P.falciparum
168	ND	n/a	ND	n/a	Negative	Negative	n/a	Negative
169	ND	n/a	23.5	1.22E+07	P. vivax	P.vivax	7.86E+03	P.vivax
170	ND	n/a	27.13	9.02E+05	P.vivax	P.vivax	1.10E+04	P.vivax
171	ND	n/a	ND	n/a	Negative	Negative	n/a	Negative
172	ND	n/a	ND	n/a	Negative	Negative	n/a	P.falciparum
173	21.9	6.90E+06	ND	n/a	P.falciparum	P.falciparum	7.90E+03	P.falciparum
174	ND	n/a	24.8	4.81E+06	P. vivax	P.vivax	1.37E+04	P.vivax
175	34.5	5.40E+02	ND	n/a	P.falciparum	Negative	n/a	Negative
176	ND	n/a	ND	n/a	Negative	Negative	n/a	Negative
177	24.8	7.80E+05	ND	n/a	P.falciparum	P.falciparum	1.14E+04	P.falciparum
178	32.2	3.00E+03	ND	n/a	P.falciparum	P.falciparum	3.27E+04	P.falciparum
179	25.7	3.90E+05	ND	n/a	P.falciparum	P.falciparum	9.85E+03	P.falciparum
180	27.7	8.90E+04	ND	n/a	P.falciparum	P.falciparum	1.24E+04	P.falciparum
181	31.8	4.10E+03	ND	n/a	P.falciparum	P.falciparum	4.68E+04	P.falciparum
182	ND	n/a	ND	n/a	Negative	Negative	n/a	Negative
183	28.64	4.50E+04	ND	n/a	P. falciparum	P. falciparum	2.37E+04	P. falciparum
184	23.77	1.79E+06	ND	n/a	P. falciparum	P. falciparum	2.35E+03	P. falciparum
185	ND	n/a	ND	n/a	Negative	Negative	n/a	Negative
186	26.81	1.75E+05	ND	n/a	P. falciparum	P. falciparum	1.43E+04	P. falciparum
187	34.75	4.60E+02	23.06	1.68E+07	Mixed	P. vivax	1.68E+04	P. vivax
188	ND	n/a	33.47	9.49E+03	P. vivax	Negative	n/a	Negative
189	ND	n/a	ND	n/a	Negative	Negative	n/a	Negative
190	ND	n/a	26.73	1.20E+06	P. vivax	Negative	n/a	Negative
191	27.82	8.26E+04	ND	n/a	P. falciparum	P. falciparum	3.42E+03	P. falciparum
192	ND	n/a	ND	n/a	Negative	Negative	n/a	Negative
193	ND	n/a	ND	n/a	Negative	Negative	n/a	Negative
194	ND	n/a	ND	n/a	Negative	Negative	n/a	Negative
195	ND	n/a	ND	n/a	Negative	Negative	n/a	Negative
196	ND	n/a	ND	n/a	Negative	Negative	n/a	Negative
197	ND	n/a	ND	n/a	Negative	Negative	n/a	Negative
198	ND	n/a	ND	n/a	Negative	Negative	n/a	Negative
199	ND	n/a	ND	n/a	Negative	Negative	n/a	Negative
200	ND	n/a	ND	n/a	Negative	Negative	n/a	Negative
201	ND	n/a	ND	n/a	Negative	Negative	n/a	Negative
202	ND	n/a	ND	n/a	Negative	Negative	n/a	Negative
203	ND	n/a	ND	n/a	Negative	Negative	n/a	Negative
204	29.08	3.16E+04	ND	n/a	P. falciparum	P. falciparum	1.77E+04	P. falciparum
205	24.3	1.14E+06	ND	n/a	P. falciparum	P. falciparum	7.64E+03	P. falciparum
206	31.24	6.43E+03	ND	n/a	P. falciparum	P. falciparum	6.48E+03	P. falciparum
207	ND	n/a	34.3	5.23E+03	P. vivax	Negative	n/a	Negative
208	ND	n/a	23.43	1.29E+07	P. vivax	P. vivax	5.78E+03	P. vivax
209	ND	n/a	34.21	5.58E+03	P. vivax	P.falciparum	3.46E+04	P. falciparum
210	ND	n/a	ND	n/a	Negative	Negative	n/a	Negative
211	ND	n/a	ND	n/a	Negative	Negative	n/a	Negative
212	ND	n/a	ND	n/a	Negative	Negative	n/a	Negative
213	34	7.80E+02	ND	n/a	P. falciparum	Negative	n/a	P. falciparum
214	29.29	2.70E+04	ND	n/a	P. falciparum	P. falciparum	1.39E+04	P. falciparum
215	34.63	5.01E+02	ND	n/a	P. falciparum	P. falciparum	2.68E+04	P. falciparum
216	ND	n/a	ND	n/a	Negative	Negative	n/a	Negative
217	ND	n/a	ND	n/a	Negative	Negative	n/a	Negative
218	30.99	8.06E+03	ND	n/a	P. falciparum	P. falciparum	1.36E+04	P. falciparum
219	34.5	5.40E+02	ND	n/a	P. falciparum	P. falciparum	2.35E+04	P. falciparum
220	ND	n/a	ND	n/a	Negative	Negative	n/a	Negative
221	ND	n/a	ND	n/a	Negative	Negative	n/a	Negative
222	30.15	1.41E+04	ND	n/a	P. falciparum	P. falciparum	1.76E+04	P. falciparum
223	33.9	8.48E+02	ND	n/a	P. falciparum	P. falciparum	1.90E+04	P. falciparum
224	30.3	1.26E+04	ND	n/a	P. falciparum	P. falciparum	1.27E+04	P. falciparum
225	32.19	3.27E+03	ND	n/a	P. falciparum	P.falciparum	1.79E+04	Negative
226	34.8	4.31E+02	ND	n/a	P. falciparum	Negative	n/a	Negative
227	32.07	3.53E+03	ND	n/a	P. falciparum	P. falciparum	3.26E+04	P. falciparum
228	28.52	4.88E+04	34.26	5.38E+03	Mixed	P. falciparum	2.37E+03	P. falciparum
229	ND	n/a	ND	n/a	Negative	Negative	n/a	Negative
230	ND	n/a	ND	n/a	Negative	Negative	n/a	Negative
231	ND	n/a	ND	n/a	Negative	Negative	n/a	Negative
232	ND	n/a	ND	n/a	Negative	Negative	n/a	Negative
233	30.01	1.58E+04	34.5	4.53E+03	Mixed	P. falciparum	7.82E+03	P. falciparum
234	34.58	5.40E+02	ND	n/a	P. falciparum	Negative	n/a	Negative
235	ND	n/a	ND	n/a	Negative	Negative	n/a	Negative
236	ND	n/a	ND	n/a	Negative	Negative	n/a	Negative
237	ND	n/a	ND	n/a	Negative	Negative	n/a	Negative
238	ND	n/a	ND	n/a	Negative	Negative	n/a	P. falciparum
239	34	7.87E+02	ND	n/a	P. falciparum	Negative	n/a	P. falciparum
240	ND	n/a	ND	n/a	Negative	Negative	n/a	Negative
241	ND	n/a	ND	n/a	Negative	Negative	n/a	Negative
242	30.87	8.69E+03	ND	n/a	P. falciparum	P. falciparum	6.72E+03	P. falciparum
243	ND	n/a	ND	n/a	Negative	Negative	n/a	Negative
244	ND	n/a	ND	n/a	Negative	Negative	n/a	Negative
245	ND	n/a	ND	n/a	Negative	Negative	n/a	Negative
246	ND	n/a	ND	n/a	Negative	Negative	n/a	Negative
247	31.22	6.34E+03	ND	n/a	P. falciparum	Negative	n/a	Negative
248	ND	n/a	ND	n/a	Negative	Negative	n/a	Negative
249	ND	n/a	ND	n/a	Negative	Negative	n/a	Negative
250	ND	n/a	ND	n/a	Negative	Negative	n/a	Negative
251	ND	n/a	ND	n/a	Negative	Negative	n/a	Negative
252	33.48	1.16E+03	34.3	5.23E+03	Mixed	P. falciparum	1.52E+04	P. falciparum
253	ND	n/a	ND	n/a	Negative	Negative	n/a	Negative
254	ND	n/a	ND	n/a	Negative	Negative	n/a	Negative
255	ND	n/a	ND	n/a	Negative	Negative	n/a	Negative
256	ND	n/a	ND	n/a	Negative	Negative	n/a	Negative
257	30.37	1.20E+04	ND	n/a	P. falciparum	P. falciparum	1.28E+04	P. falciparum
258	33.49	1.15E+03	ND	n/a	P. falciparum	P. falciparum	1.85E+04	P. falciparum
259	ND	n/a	ND	n/a	Negative	Negative	n/a	Negative
260	ND	n/a	ND	n/a	Negative	Negative	n/a	Negative
261	ND	n/a	ND	n/a	Negative	Negative	n/a	Negative
262	ND	n/a	ND	n/a	Negative	Negative	n/a	Negative
263	34.5	5.40E+02	ND	n/a	P. falciparum	Negative	n/a	P. falciparum
264	34.08	7.41E+02	ND	n/a	P. falciparum	Negative	n/a	Negative
265	ND	n/a	ND	n/a	Negative	Negative	n/a	Negative
266	ND	n/a	33.84	7.49E+03	P. vivax	Negative	n/a	Negative
267	29.92	1.68E+04	ND	n/a	P. falciparum	P. falciparum	1.24E+04	P. falciparum
268	ND	n/a	ND	n/a	Negative	Negative	n/a	Negative
269	ND	n/a	ND	n/a	Negative	Negative	n/a	Negative
270	ND	n/a	ND	n/a	Negative	Negative	n/a	Negative
271	30.54	1.05E+04	ND	n/a	P. falciparum	P. falciparum	1.65E+04	P. falciparum
272	ND	n/a	34.17	5.74E+03	P. vivax	Negative	n/a	Negative
273	30.88	8.18E+03	ND	n/a	P. falciparum	Negative	n/a	Negative
274	27.35	1.15E+05	ND	n/a	P. falciparum	P. falciparum	8.93E+03	P. falciparum
275	29.28	2.72E+04	ND	n/a	P. falciparum	P. falciparum	5.68E+03	P. falciparum
276	27.09	1.40E+05	ND	n/a	P. falciparum	P. falciparum	2.34E+03	P. falciparum
277	ND	n/a	ND	n/a	Negative	Negative	n/a	Negative
278	ND	n/a	ND	n/a	Negative	Negative	n/a	Negative
279	ND	n/a	ND	n/a	Negative	Negative	n/a	Negative
280	ND	n/a	ND	n/a	Negative	Negative	n/a	Negative
281	30.23	1.30E+04	ND	n/a	P. falciparum	Negative	n/a	Negative
